# Supplementary material for: The Biological Impact of Some Phosphonic and Phosphinic Acid Derivatives on Human Osteosarcoma
Source: Curr Issues Mol Biol. 2024 May 15;46(5):4815–31. doi: 10.3390/cimb46050290 (PMC11120618; doi:10.3390/cimb46050290)
Supplement: Supplementary file 1 [file cimb-46-00290-s001.zip]

Archive with 1 entries (1 files):
- cimb-2968899-supplementary.pdf
